# Supplementary material for: Injections of concentrated bone marrow aspirate as treatment for Discogenic pain: a retrospective analysis
Source: BMC Musculoskelet Disord. 2020 Feb 28;21:135. doi: 10.1186/s12891-020-3126-7 (PMC7049206; doi:10.1186/s12891-020-3126-7)
Supplement: Supplementary file 2 — Additional file 2. Supplementary Dataset. [file 12891_2020_3126_MOESM2_ESM.xlsx]

## Sheet: Data
id	Procedure	level	vas_pre	vas_visit1	vas_visit2	vas_visit3	vas_visit4	vas_visit5	sex	sf36_pre	sf36_visit1	sf36_visit2	sf36_visit3	sf36_visit4	sf36_visit5	osw_pre	osw_visit1	osw_visit2	osw_visit3	osw_visit4	osw_visit5	vas_perch_2wk50	vas_perch_8wk50	vas_perch_12wk50	vas_perch_6mo50	vas_perch_12mo50	osw_perch_2wk50	osw_perch_8wk50	osw_perch_12wk50	osw_perch_6mo50	osw_perch_12mo50	sf36_perch_2wk50	sf36_perch_8wk50	sf36_perch_12wk50	sf36_perch_6mo50	sf36_perch_12mo50	vas_perch_2wk30	vas_perch_8wk30	vas_perch_12wk30	vas_perch_6mo30	vas_perch_12mo30	osw_perch_2wk30	osw_perch_8wk30	osw_perch_12wk30	osw_perch_6mo30	osw_perch_12mo30	sf36_perch_2wk30	sf36_perch_8wk30	sf36_perch_12wk30
00233600	L4-5, L5-S1 BMAc	2	5	7	6	8	8	8	f	57	60					24	22					0	0	0	0	0	0					0					0	0	0	0	0	0					0
00380100	L4-5, L5-S1 BMAc	2	7	8	8			7	f	60	48					32	36					0	0			0	0					0					0	0			0	0					0
00488700	L5-S1 BMAc	1	4	6	6	2	3		f	55	50	42	60	73		42	46	32	26	22		0	0	1	0		0	0	0	0		0	0	0	0		0	0	1	0		0	0	1	1		0	0	0
01194200	L2-3, L4-5 BMAc	2	7	5					f	32	38					67	53					0					0					0					0					0					0
108680	L4-5, L5-S1 BMAc	2	2						m	77						18
20593	L4-5, L5-S1 BMAc	2	9	4					f	38						48	45					1					0										1					0
21578	L3-4 BMAc	1	9	7	0	0	0		m	27	35		77	87		60	58		24	10		0	1	1	1		0		1	1		0		1	1		0	1	1	1		0		1	1		0		1
21664	L3-4, L5-S1 BMAc	2	7	3		7	5	7	f	62					58	28					27	1		0	0	0					0					0	1		0	0	0					0
28369	L4-5, L5-S1 BMAc	2	5		2				f	30		57				62		28					1					1					1					1					1					1
30528	L3-4, L4-5, L5-S1 BMAc	3	6	8	5	4	6	5	m	35	13	40				54	72	52				0	0	0	0	0	0	0				0	0				0	0	1	0	0	0	0				0	0
31268	L3-4, L4-5, L5-S1 BMAc	3	9	9	8		8	8	f	35						52						0	0		0	0											0	0		0	0
33530	L4-5, L5-S1 BMAc	2	9	8				2	f	44	20				70	43	62				22	0				1	0				0	0				1	0				1	0				1	0
46542	L2-3, L4-5, L5-S1 BMAc	3	3	5	3	2	2		m	63	60	75	52			28	29	20	31			0	0	0	0		0	0	0			0	0	0			0	0	1	1		0	0	0			0	0	0
48300	L3-4, L4-5, L5-S1 BMAc	3	3	3	4			0	f	58	58				100	8	16				0	0	0			1	0				1	0				1	0	0			1	0				1	0
48468	L5-S1 BMAc	1	4	3	4			5	m	73	72					18	20					0	0			0	0					0					0	0			0	0					0
55500	L2-3, L3-4, L4-5 BMAc	3	6		4		4	8	f	33				25	22	54				56	70		0		0	0				0	0				0	0		1		1	0				0	0
60645	L5-S1 BMAc	1	6	6	3	3	7		f	42	37	47	45			48	46	38	42			0	1	1	0		0	0	0			0	0	0			0	1	1	0		0	0	0			0	0	0
63099	L4-5 BMAc	1	6	5	5	2	1	1	f	48					100	46					0	0	0	1	1	1					1					1	0	0	1	1	1					1
65808	L4-5, L5-S1 BMAc	2	4	4				6	f	68					70	34					30	0				0					0					0	0				0					0
66533	L4-5, L5-S1 BMAc	2	2	1	1	2	1	6	m	60	77	78		90	47	28	24	18		10	32	1	1	0	1	0	0	0		1	0	0	0		1	0	1	1	0	1	0	0	1		1	0	0	1
66533	L4-5, L5-S1 BMAc	2	5	6	4				m	72	47					22	32					0	0				0					0					0	0				0					0
74094	L4-5, L5-S1 BMAc	2	5	4		5	3	3	f	62	62		75	83	78	36	24		28	16	28	0		0	0	0	0		0	1	0	0		0	0	0	0		0	1	1	1		0	1	0	0		0
76949	L5-S1 BMAc	1	7	6	2		6	1	f	68	68	77		78	87	28	26	18		12	8	0	1		0	1	0	0		1	1	0	0		0	0	0	1		0	1	0	1		1	1	0	0
78711	L3-4, L4-5, L5-S1 BMAc	3	2	2	1	2	3	1	m	83	70		68		77	14	22	8	16		18	0	1	0	0	1	0	0	0		0	0		0		0	0	1	0	0	1	0	1	0		0	0		0
78714	L4-5, L5-S1 BMAc	2	4	3	1	3		0	m	50	52	78				40	36	14	38			0	1	0		1	0	1	0			0	1				0	1	0		1	0	1	0			0	1
79137	L5-S1 BMAc	1	2	0	0		3	2	m	63	42	50		57	45	28	54	48		26	40	1	1		0	0	0	0		0	0	0	0		0	0	1	1		0	0	0	0		0	0	0	0
81038	L3-4, L4-5, L5-S1 BMAc	3	4	3		7			f	60	60		54			26	22		40			0		0			0		0			0		0			0		0			0		0			0		0
85555	L4-5, L5-S1 BMAc	2	6	8	1	0	6		f	48	33	85	93	55		46	56	8	0	33		0	1	1	0		0	1	1	0		0	1	1	0		0	1	1	0		0	1	1	0		0	1	1
86013	L4-5, L5-S1 BMAc	2	7	7	4	3		1	f	38	38	43			77	42	42	36			16	0	0	1		1	0	0			1	0	0			1	0	1	1		1	0	0			1	0	0
88116	L4-5, L5-S1 BMAc	2	4	5	4	5	1		m	73		75	80	87	65	20		16	8	8	20	0	0	0	1			0	1	1	0		0	0	0	0	0	0	0	1			0	1	1	0		0	0
89194	L3-4, L4-5, L5-S1 BMAc	3	3	2	1	0			f	48	78	58	95			18	9	13	4			0	1	1			1	0	1			1	0	1			1	1	1			1	0	1			1	0	1
90969	L2-3, L3-4, L5-S1 BMAc	3	5						f	53						48
92287	L5-S1 BMAc	1	6	6	2				f	47	32	88				48	58	12				0	1				0	1				0	1				0	1				0	1				0	1
[truncated: 17 more columns]
